# Supplementary material for: Genetic Characterization of a Sheep Population in Oaxaca, Mexico: The Chocholteca Creole
Source: Animals (Basel). 2021 Apr 20;11(4):1172. doi: 10.3390/ani11041172 (PMC8073038; doi:10.3390/ani11041172)
Supplement: Supplementary file 1 [file animals-11-01172-s001.zip]

Archive with 1 entries (1 files):
- animals-1107896-SI.pdf
